# Supplementary material for: Human gut bifidobacteria inhibit the growth of the opportunistic fungal pathogen Candida albicans
Source: FEMS Microbiol Ecol. 2022 Aug 25;98(10):fiac095. doi: 10.1093/femsec/fiac095 (PMC9486989; doi:10.1093/femsec/fiac095)
Supplement: fiac095_Supplemental_Files [file fiac095_supplemental_files.zip]

Archive with 2 entries (2 files):
- Table 1.xlsx
- Supplementary material_Ricci.docx
